# Supplementary material for: Respiratory infection transmission risk and indoor air quality at outpatient departments and emergency treatment units of Sri Lankan teaching hospitals
Source: PLOS Glob Public Health. 2024 Feb 26;4(2):e0002862. doi: 10.1371/journal.pgph.0002862 (PMC10896534; doi:10.1371/journal.pgph.0002862)
Supplement: S1 Data — (XLSX) [file pgph.0002862.s001.xlsx]

## Sheet: Sheet1
						You Can See Following Complete Data Sets
						1. Outdoors data set-Sheet2
						2. OPD data set-Sheet3
						3.ETU data set-Sheet4
						Graphic Abstract of Our Study

## Sheet: Sheet2
OUT DOOR											OUT DOOR
HOSPITAL	KULIYAPITIYA	ANURADHAPURA	BATTICALOA	RATNAPURA	WELISARA-CHEST	RAGAMA	NHSL-Colombo	Eye Hospital-Colombo	DentalInstitute	DeZoysaMaternity	CastleMaternity	LadyRidgeway	Angoda-Mental	Cancer Maharagama	Kalubowila	Mahamodara	Karapitiya	Jaffna	Peradeniya	SBSCH	NH Kandy
DATE	2022-11-28	2022-11-30	2022-12-01	2022-12-05	2022-12-12	2022-12-12	2022-12-14	2022-12-14	2022-12-15	2022-12-15	2022-12-16	2022-12-16	2022-12-17	2022-12-21	2022-12-21	2022-12-22	2022-12-22	2023-01-03	2023-02-23	2023-02-23	2023-02-27
STEL CO2 Concen(ppm)	477	470	516	490	506	474	590	527	531	488	513	518	471	501	485	488	497	517	480	482	514
MIN CO2 Concen(ppm)	457	459	469	462	495	469	542	498	513	477	504	491	468	497	479	480	484	497	474	462	503
MAX CO2 Concen(ppm)	540	506	618	657	571	492	633	661	625	557	544	758	474	505	494	554	557	646	496	501	532
Temp (Celsius)	31	28.1	28.3	29.5	27	29.1	29.4	30.8	32.1	30.7	33.2	29.4	27.6	28.6	31.1	30.3	29.8	28.2	28	27.2	27.2
Rel Humidity (%)	56.4	66.5	80.7	69.2	82.5	72.8	67.6	63.9	57.8	57.2	53.4	68.3	68.3	73.1	63.1	65.9	65.7	69.6	56.9	56.4	52.3
PM2.5	27.7	69.7	42.6	10.5	63	37.8	33.5	31.3	22.4	19.9	34.1	33.1	70.8	20.6	15.9	14.7	9.1	55	16.1	10.2	50.2
PM10	47.7	118.9	75.2	17.4	107.5	64.8	57.9	53.4	37.2	34	57.6	55	125.4	34.8	27.3	26.2	15.5	96.5	26.4	17.2	85.7
Total Particul Matter	4239	9930	6394	1584	9455	5671	5039	4766	3369	2990	5126	4975	10580	3110	2391	2207	1379	8257	2378	1560	7566
HCHO	0.02	0.03	0.03	0.03	0.03	0.03	0.01	0.01	0.01	0.03	0.02	0.01	0.03	0.06	0.09	0.03	0.02	0.06	0.02	0.04	0.01
TVOC	0.09	0.12	0.13	0.15	0.12	0.12	0.04	0.04	0.04	0.13	0.08	0.05	0.13	0.3	0.45	0.12	0.08	0.27	0.08	0.17	0.04
OUT DOOR											OUT DOOR
HOSPITAL	KULIYAPITIYA	ANURADHAPURA	BATTICALOA	RATNAPURA	WELISARA-CHEST	RAGAMA	NHSL-Colombo	Eye Hospital-Colombo	DentalInstitute	DeZoysaMaternity	CastleMaternity	LadyRidgeway	Angoda-Mental	Cancer Maharagama	Kalubowila	Mahamodara	Karapitiya	Jaffna	Peradeniya	SBSCH	NH Kandy
DATE	2023-01-09	2023-01-10	2023-01-11	2023-01-13	2023-01-18	2023-01-18	2023-01-19	2023-01-19	2023-01-19	2023-01-20	2023-01-20	2023-01-20	2023-01-21	2023-01-23	2023-01-23	2023-02-17	2023-02-17	2023-01-27	2023-03-07	2023-03-07	2023-03-09
STEL CO2 Concen(ppm)	506	494	491	510	490	519	530	571	508	496	523	523	487	558	521	496	502	502	463	473	480
MIN CO2 Concen(ppm)	487	478	480	495	482	503	504	548	492	488	510	487	486	537	505	493	492	495	458	470	470
MAX CO2 Concen(ppm)	658	566	598	662	536	686	613	591	644	511	583	627	497	572	617	535	673	588	477	478	490
Temp (Celsius)	28.1	25.5	26.6	27.5	31.9	29	26.1	27.8	31.8	30.8	32.7	28.5	26	27	29.7	33	31.2	28.8	28.2	28.6	25.5
Rel Humidity (%)	61.9	69.4	68.2	67.4	56.7	65.8	67.8	60.5	42.3	40.9	41.5	47	74.2	74.6	62.8	46.2	51	66.8	52.8	53.3	66
PM2.5	24.2	18.2	29.9	16.1	20.2	27.2	51	45.8	17.2	40	60.5	47.3	72.6	49.5	29	22	17.8	36.6	35.6	32.8	35.3
PM10	41	31.7	51.5	27.3	35.1	45.5	89.2	79.9	30.6	70.4	106.6	83.5	130.4	84.5	49.6	38.4	30.5	63.4	62.1	54.7	62
Total Particul Matter	3632	2733	4478	2418	3038	4087	7648	6878	2612	6001	9080	7090	10866	7429	4365	3301	2683	5496	5336	4854	5694
HCHO	0.05	0.04	0.04	0.05	0.07	0.01	0.03	0.04	0.07	0.04	0.05	0.01	0.07	0.06	0.06	0.04	0.01	0.06	0.01	0.03	0.02
TVOC	0.23	0.18	0.18	0.22	0.35	0.05	0.12	0.16	0.37	0.17	0.2	0.04	0.32	0.27	0.29	0.1	0.04	0.29	0.04	0.13	0.08
											OUT DOOR							OUT DOOR
OUT DOOR
HOSPITAL	KULIYAPITIYA	ANURADHAPURA	BATTICALOA	RATNAPURA	WELISARA-CHEST	RAGAMA	NHSL-Colombo	Eye Hospital-Colombo	DentalInstitute	DeZoysaMaternity	CastleMaternity	LadyRidgeway	Angoda-Mental	Cancer Maharagama	Kalubowila	Mahamodara	Karapitiya	Jaffna	Peradeniya	SBSCH	NH Kandy
DATE	2023-05-09	2023-04-26	2023-04-28	2023-04-24	2023-04-21	2023-04-21	2023-04-19	2023-04-19	2023-04-25	2023-04-25	2023-05-11	2023-05-11	2023-05-04	2023-05-10	2023-05-08	2023-05-02	2023-05-02	2023-04-27	2023-05-08	2023-05-08	2023-05-10
STEL CO2 Concen(ppm)	534	582	561	575	528	570	530	607	554	544	524	557	507	568	523	510	533	586	453	408	435
MIN CO2 Concen(ppm)	525	539	525	558	518	559	520	574	552	534	521	540	503	537	521	501	519	550	448	404	422
MAX CO2 Concen(ppm)	564	651	636	611	543	595	557	680	559	561	528	577	510	651	531	523	543	619	460	420	460
Temp (Celsius)	28.1	29.9	29.7	28.8	34	30.7	31.5	30.2	30.1	33.9	31.6	34.5	31	30.4	32.2	30.5	27.7	33.3	27.8	29.6	28.4
Rel Humidity (%)	91	73.8	77	79.4	62	74.6	68.2	77.5	77.5	62	73.1	60.1	62.4	75	65.7	70	84.5	64.2	75.1	64.2	66.5
PM2.5	13.4	23.6	7	20.5	11.3	39	20.5	44.4	24.8	21.6	3.7	10.1	6.5	12.2	10.7	3	23.9	45.3	24	12.3	12.8
PM10	23.4	40.9	11.8	35	19.6	66.7	35.7	74.3	42.7	36	6.2	17.8	10.7	21	18.9	4.8	39.2	81.6	40.3	20.5	20.8
Total Particul Matter	2036	3576	1059	3090	1679	5854	3100	6633	3745	3125	567	1814	979	1864	1662	455	3404	7007	3651	1885	1937
HCHO	0.01	0.03	0.02	0.03	0.01	0.03	0.03	0.03	0.02	0.02	0.01	0.01	0.01	0.01	0.01	0.02	0.01	0.02	0.02	0.01	0.02
TVOC	0.05	0.13	0.08	0.13	0.05	0.15	0.13	0.14	0.11	0.11	0.04	0.04	0.04	0.04	0.04	0.05	0.04	0.09	0.04	0.04	0.04

## Sheet: Sheet3
INDOOR-OPD												OPD						OPD
HOSPITAL	KULIYAPITIYA	ANURADHAPURA	BATTICALOA	RATNAPURA	WELISARA-CHEST	RAGAMA	NHSL-Colombo	Eye Hospital-Colombo	DentalInstitute	DeZoysaMaternity	CastleMaternity	LadyRidgeway	Angoda-Mental	Cancer Maharagama	Kalubowila	Mahamodara	Karapitiya	Jaffna	Peradeniya	SBSCH	NH Kandy
DATE	2022-11-28	2022-11-30	2022-12-01	2022-12-05	2022-12-12	2022-12-12	2022-12-14	2022-12-14	2022-12-15	2022-12-15	2022-12-15	2022-12-16	2022-12-17	2022-12-21	2022-12-21	2022-12-22	2022-12-22	2023-01-03	2023-02-23	2023-02-23	2023-02-27
A/C	No	No	No	No	No	No	No	No	No	No	No	No	No	No	No	No	No	No	No	No	No
STEL CO2 Concen(ppm)	890	586	626	945	682	1175	624	680	1432	575	631	1133	512	580	614	642	673	705	570	579	616
Higher than Outdoor	413	116	110	455	176	701	34	153	901	87	118	613	41	79	129	154	176	188	90	97	102
MIN CO2 Concen(ppm)	702	536	537	856	625	1049	585	624	1235	543	559	782	503	556	535	588	650	657	514	556	578
MAX CO2 Concen(ppm)	934	602	732	1134	718	1315	700	781	1540	613	680	1217	521	591	942	800	724	799	604	594	705
Temp (Celsius)	28.5	27.3	29.2	28.4	26.2	27.8	28.1	28.9	28.5	28.2	27.5	29.1	27.2	28.1	29	28.7	29.1	26.5	26.8	26.2	26.4
Rel Humidity (%)	69	70.8	78.3	78.5	88.3	84.4	70.3	68.5	65.8	65.7	73.7	68.7	74.9	73.4	72.8	75	65.6	70.8	60.8	61.9	60.6
PM2.5	23.1	61.1	43.6	14.4	118.9	46.2	35.1	27.6	49.4	16.7	40.9	44	59.1	20.9	23.6	24.9	8.8	63.1	8.4	7	50.3
PM10	40	108.8	75.6	24.1	205.9	79.8	60.9	47.7	86.7	28.5	67.3	75.9	102.8	36.4	40.4	43.5	15.3	122.5	12.5	11.7	86.6
Total Particul Matter	3497	9164	6533	2168	17824	6923	5275	4155	7411	2519	6150	6608	8891	3292	3541	3729	1332	10531	1106	1044	7669
HCHO	0.07	0.03	0.17	0.06	0.03	0.05	0.03	0.04	0.1	0.06	0.05	0.09	0.03	0.05	0.19	0.04	0.03	0.06	0.04	0.04	0.04
TVOC	0.38	0.12	0.69	0.26	0.15	0.23	0.12	0.18	0.5	0.26	0.23	0.49	0.13	0.24	0.73	0.19	0.15	0.31	0.18	0.19	0.18
																		OPD
INDOOR-OPD											OPD
HOSPITAL	KULIYAPITIYA	ANURADHAPURA	BATTICALOA	RATNAPURA	WELISARA-CHEST	RAGAMA	NHSL-Colombo	Eye Hospital-Colombo	DentalInstitute	DeZoysaMaternity	CastleMaternity	LadyRidgeway	Angoda-Mental	Cancer Maharagama	Kalubowila	Mahamodara	Karapitiya	Jaffna	Peradeniya	SBSCH	NH Kandy
DATE	2023-01-09	2023-01-10	2023-01-11	2023-01-13	2023-01-18	2023-01-18	2023-01-19	2023-01-19	2023-01-19	2023-01-20	2023-01-20	2023-01-20	2023-01-21	2013-01-23	2023-01-23	2023-02-17	2023-02-17	2023-01-27	2023-03-07	2023-03-07	2023-03-09
A/C	No	No	No	No	No	No	No	No	No	No	No	No	No	No	No	No	No	No	No	No	No
STEL CO2 Concen(ppm)	874	570	634	922	608	1016	566	574	1361	533	656	913	531	697	690	562	654	696	656	573	726
higher than Outdoor	368	76	143	412	118	497	36	3	853	37	133	390	44	139	169	66	152	194	193	100	246
MIN CO2 Concen(ppm)	787	534	584	779	553	772	540	526	1135	501	618	655	508	659	632	524	591	639	594	555	620
MAX CO2 Concen(ppm)	982	692	659	996	662	1134	826	640	1492	573	778	1019	597	751	781	823	735	712	690	607	766
Temp (Celsius)	28.7	25.4	27.1	27	30.7	28.9	25.7	26.7	28.2	27.7	26.7	28.6	26.3	27.2	28.2	30.5	31	27.1	28	27.5	27.5
Rel Humidity (%)	65.7	67.3	71.4	69.4	61.8	74.7	72	65.4	53.6	48.8	61.4	53.9	73.2	74.8	68	54.3	52	73.5	57.8	58.8	60.4
PM2.5	23.8	19.1	33.2	43.4	21.8	33.4	62.9	44.1	37.4	40.4	68.6	55.1	72	63	36.7	24.5	20.7	37.9	29.1	31.9	45.6
PM10	41.6	33.6	58.6	73.8	37.9	57.6	110.7	77.5	65	70.7	121.6	96.2	127.2	108.5	62	41.3	35.5	66	51	56.1	80.6
Total Particul Matter	3576	2865	5390	6525	3267	5013	9427	6618	5624	6073	10550	8268	10792	9462	5509	3676	3113	5697	4373	4852	6532
HCHO	0.08	0.04	0.07	0.06	0.1	0.5	0.05	0.05	0.19	0.04	0.09	0.09	0.07	0.1	0.08	0.02	0.02	0.09	0.05	0.03	0.03
TVOC	0.41	0.17	0.35	0.31	0.5	3.57	0.22	0.23	0.73	0.19	0.48	0.45	0.36	0.51	0.39	0.08	0.09	0.47	0.3	0.15	0.12
											OPD							OPD
INDOOR-OPD
HOSPITAL	KULIYAPITIYA	ANURADHAPURA	BATTICALOA	RATNAPURA	WELISARA-CHEST	RAGAMA	NHSL-Colombo	Eye Hospital-Colombo	DentalInstitute	DeZoysaMaternity	CastleMaternity	LadyRidgeway	Angoda-Mental	Cancer Maharagama	Kalubowila	Mahamodara	Karapitiya	Jaffna	Peradeniya	SBSCH	NH Kandy
DATE	2023-05-09	2023-04-26	2023-04-28	2023-04-24	2023-04-21	2023-04-21	2023-04-19	2023-04-19	2023-04-25	2023-04-25	2023-05-11	2023-05-11	2023-05-04	2023-05-10	2023-05-08	2023-05-02	2023-05-02	2023-04-27	2023-05-08	2023-05-08	2023-05-10
A/C	No	No	No	No	No	No	No	No	No	No	No	No	No	No	No	No	No	No	No	No	No
STEL CO2 Concen(ppm)	717	1042	772	974	606	1015	807	913	1427	682	571	948	656	853	584	539	941	724	550	528	836
higher than Outdoor	183	460	211	399	78	445	277	306	873	138	47	391	149	285	61	29	408	138	97	120	401
MIN CO2 Concen(ppm)	612	970	717	817	554	979	713	801	1388	668	519	924	593	814	557	523	819	701	483	453	702
MAX CO2 Concen(ppm)	733	1077	811	1097	624	1078	933	1018	1453	704	588	976	702	898	594	699	1078	776	574	611	908
Temp (Celsius)	28.8	30.8	30.5	30.3	32.3	31	32	30.3	31.6	30.7	32	31	29.3	29.2	30.9	29.4	29	31.2	27	27.3	28.6
Rel Humidity (%)	87.7	75.8	76.2	79.9	68.2	76	68	75.1	76.4	75.3	73.8	79.9	74.5	80.6	72.1	78	81	71.6	79.2	76.6	71.2
PM2.5	11.9	22.5	8.7	22.2	17	38.3	19.1	29.5	20.2	28.9	3.8	6	11.5	13	7.5	3.5	6.3	48.9	18.9	13.1	36.3
PM10	19.4	40.1	15	37.4	28.5	65	32.8	50.2	33.5	46.5	6.8	10	18.4	22.8	13	5.7	10.9	86.2	32.5	22.4	52.8
Total Particul Matter	1749	3627	1308	3415	2863	5796	2834	4436	3034	4349	577	905	1753	1974	1127	538	1051	7314	2872	2000	5492
HCHO	0.01	0.23	0.02	0.04	0.03	0.05	0.04	0.05	0.03	0.07	0.01	0.02	0.01	0.05	0.01	0.02	0.01	0.03	0.02	0.02	0.01
TVOC	0.04	0.84	0.1	0.16	0.13	0.2	0.19	0.25	0.15	0.33	0.04	0.09	0.04	0.25	0.05	0.08	0.04	0.12	0.05	0.04	0.04

## Sheet: Sheet4
INDOOR- ETU (A&E)								ETU (A&E)									ETU (A&E)
HOSPITAL	KULIYAPITIYA	ANURADHAPURA	BATTICALOA	RATNAPURA	WELISARA-CHEST	RAGAMA	NHSL-Colombo	Eye Hospital-Colombo	DentalInstitute	DeZoysaMaternity	CastleMaternity	LadyRidgeway	Angoda-Mental	Cancer Maharagama	Kalubowila	Mahamodara	Karapitiya	Jaffna	Peradeniya	SBSCH	NH Kandy
DATE	2022-11-28	2022-11-30	2022-12-01	2022-12-05	2022-12-12	2022-12-12	2022-12-14	2022-12-14	2022-12-15	2022-12-15	2022-12-15	2022-12-16	2022-12-17	2022-12-21	2022-12-21	2022-12-22	2022-12-22	2023-01-03	2023-02-23	2023-02-23	2023-02-27
A/C	No	Yes	Yes	No	No	Yes	Yes	Yes	Yes	No	Yes	yes	No	Yes	Yes	No	No	Yes	No	No	No
STEL CO2 Concen(ppm)	554	746	911	835	644	558	960	937	755	564	1019	1653	504	561	1583	599	689	816	603	558	689
higher than Outdoor	77	276	395	345	138	84	370	410	224	76	506	1135	90	60	1098	114	201	299	123	106	175
MIN CO2 Concen(ppm)	537	670	818	784	638	528	707	846	719	545	566	1201	490	541	896	590	663	758	570	532	646
MAX CO2 Concen(ppm)	597	797	1038	861	688	740	1105	979	829	772	1116	1713	507	576	1663	647	713	836	662	582	739
Temp (Celsius)	27.5	26.8	25	26.6	27.1	27.5	26.7	24.1	26.2	21.6	27.5	25.6	27.4	28	24.9	29.6	27.8	21.8	26.6	26.1	26.5
Rel Humidity (%)	71.7	75.4	65.4	81.1	88.4	78.6	62.9	68.6	63.3	53.1	77.1	66.3	69.1	74.8	47.1	72.5	68.2	53.9	62.3	63.6	60.7
PM2.5	22.5	81.7	13.7	7.3	95.2	37.8	26.8	24.2	29	15.3	21.2	68.4	64.6	21.4	15.7	17.6	9.6	22.6	10	8	36.7
PM10	38.6	142.9	23.9	12.4	163.7	64.8	45.3	41.9	48.8	26.3	35.6	117.8	111.4	36.1	26.5	31.1	16.5	38.2	17.1	13.1	64
Total Particul Matter	3444	12233	2067	1105	14289	5671	4038	3636	4358	2304	3208	10270	9693	3217	2337	2636	1445	3400	1494	1180	5530
HCHO	0.02	0.03	0.2	0.1	0.03	0.04	0.27	0.11	0.09	0.06	0.16	0.54	0.04	0.15	0.73	0.05	0.11	0.07	0.05	0.04	0.06
TVOC	0.12	0.12	0.78	0.5	0.15	0.18	0.92	0.52	0.48	0.28	0.66	1.66	0.17	0.63	2.42	0.22	0.53	0.34	0.27	0.16	0.31
					No patient
INDOOR- ETU (A&E)								ETU (A&E)									ETU (A&E)
HOSPITAL	KULIYAPITIYA	ANURADHAPURA	BATTICALOA	RATNAPURA	WELISARA-CHEST	RAGAMA	NHSL-Colombo	Eye Hospital-Colombo	DentalInstitute	DeZoysaMaternity	CastleMaternity	LadyRidgeway	Angoda-Mental	Cancer Maharagama	Kalubowila	Mahamodara	Karapitiya	Jaffna	Peradeniya	SBSCH	NH Kandy
DATE	2023-01-09	2023-01-10	2023-01-11	2023-01-13	2023-01-18	2023-01-18	2023-01-19	2023-01-19	2023-01-19	2023-01-20	2023-01-20	2023-01-20	2023-01-21	2023-01-23	2013-01-23	2023-02-17	2023-02-17	2023-01-27	2023-03-07	2023-03-07	2023-03-09
A/C	No	Yes	Yes	No	No	Yes	Yes	Yes	Yes	No	Yes	yes	No	Yes	Yes	No	No	Yes	No	No	No
STEL CO2 Concen(ppm)	538	719	837	684	556	703	662	993	1038	561	615	1636	556	628	1316	523	1039	841	501	607	769
Higher than outdoor	32	225	341	174	66	184	132	422	530	65	92	1113	69	70	795	27	537	339	38	134	289
MIN CO2 Concen(ppm)	495	640	799	633	531	679	640	877	791	508	586	1259	521	595	895	515	668	714	486	573	737
MAX CO2 Concen(ppm)	561	939	903	840	567	727	774	1040	1123	583	642	1748	592	640	1375	554	1255	1331	517	630	786
Temp (Celsius)	26.5	25.6	24.9	24.7	29	27.5	25.8	27.5	25.4	27.5	26.5	26.7	26.7	26.9	26.6	30.6	25.3	23.6	27.5	27.3	27.8
Rel Humidity (%)	67.5	71.3	74.8	67.5	67	72.7	65.4	66.2	59.2	52.1	62.3	38.9	72.2	74.9	56.4	52.6	54.9	53.7	57.5	59.2	62.4
PM2.5	22.5	81.7	13.7	7.3	95.2	37.8	26.8	24.2	29	15.3	21.2	68.4	64.6	21.4	15.7	17.6	9.6	22.6	10	8	36.7
PM10	46.8	39	13.4	65.3	39	77.9	90.7	69.6	48.3	68	117.5	172.9	116.9	68	44.8	43	39.7	37.1	53.9	51.6	55.8
Total Particul Matter	4015	3425	1197	5783	3397	6916	7795	5909	4111	5718	10119	14715	9880	5932	3894	3643	3433	3295	4655	4464	4610
HCHO	0.07	0.11	0.06	0.06	0.1	0.27	0.13	0.12	0.69	0.07	0.08	0.17	0.08	0.09	0.21	0.01	0.28	0.09	0.03	0.06	0.08
TVOC	0.32	0.53	0.29	0.31	0.51	0.94	0.55	0.57	2.28	0.35	0.27	0.68	0.4	0.48	0.79	0.04	0.96	0.45	0.14	0.3	0.38
																ETU (A&E)
INDOOR- ETU (A&E)
HOSPITAL	KULIYAPITIYA	ANURADHAPURA	BATTICALOA	RATNAPURA	WELISARA-CHEST	RAGAMA	NHSL-Colombo	Eye Hospital-Colombo	DentalInstitute	DeZoysaMaternity	CastleMaternity	LadyRidgeway	Angoda-Mental	Cancer Maharagama	Kalubowila	Mahamodara	Karapitiya	Jaffna	Peradeniya	SBSCH	NH Kandy
DATE	2023-05-09	2023-04-26	2023-04-28	2023-04-24	2023-04-21	2023-04-21	2023-04-19	2023-04-19	2023-04-25	2023-04-25	2023-05-11	2023-05-11	2023-05-04	2023-05-10	2023-05-08	2023-05-02	2023-05-02	2023-04-27	2023-05-08	2023-05-08	2023-05-10
A/C	No	Yes	Yes	No	No	Yes	Yes	Yes	Yes	No	Yes	Swithed off	No	Yes	Yes	No	No	Yes	No	No	No
STEL CO2 Concen(ppm)	667	881	873	772	622	862	936	897	1282	680	823	712	600	626	1486	615	1060	923	574	522	645
Higher than outdoor	133	299	312	197	94	292	406	290	728	136	299	155	93	58	963	105	527	337	121	114	210
MIN CO2 Concen(ppm)	660	728	854	738	608	807	849	826	1272	675	801	688	567	623	1449	590	1036	907	551	451	581
MAX CO2 Concen(ppm)	730	899	1143	790	629	899	1101	901	1312	684	843	761	638	638	1587	634	1081	939	599	596	689
Temp (Celsius)	28.1	28.5	22.8	28.8	32.4	28	26.7	26	28	30.2	25.8	29.1	29.5	24.8	28.5	29.9	28.7	25	27	26.9	27.5
Rel Humidity (%)	90.7	70.5	52	75.7	68.7	73.8	71	72.3	59.5	75.5	59.8	71.6	71.4	62.4	70.6	75.5	79.6	66.2	80.5	80.2	75
PM2.5	11.3	24.9	2.8	18.2	15.2	28.1	15	24.2	14.2	25.2	4	3.8	11.3	7.4	19.7	3.8	6	19.7	13	16.8	34.3
PM10	19.6	44.4	5	30	26.2	48.4	25.6	41.4	23	43.3	7.1	6.5	17.7	12.4	33.8	7	10.1	34.7	22.1	28.4	57.1
Total Particul Matter	1704	3942	434	2734	2585	4217	2279	3673	2117	3788	606	571	1701	1091	2943	603	913	2971	1965	2595	5635
HCHO	0.01	0.04	0.13	0.04	0.06	0.15	0.45	0.12	0.15	0.05	0.08	0.14	0.01	0.03	0.2	0.03	0.05	0.07	0.02	0.06	0.06
TVOC	0.04	0.16	0.58	0.19	0.26	0.6	1.39	0.55	0.63	0.2	0.41	0.62	0.04	0.15	0.76	0.15	0.8	0.32	0.04	0.27	0.21
